# Supplementary material for: A Computational Model for Assessing the Population Health Impact of Introducing a Modified Risk Claim on an Existing Smokeless Tobacco Product
Source: Int J Environ Res Public Health. 2019 Apr 9;16(7):1264. doi: 10.3390/ijerph16071264 (PMC6479389; doi:10.3390/ijerph16071264)
Supplement: Supplementary file 1 [file ijerph-16-01264-s001.zip]

Archive with 3 entries (3 files):
- Supplementary File 1-updated_03142019.pdf
- Supplementary File 2-20190131.pdf
- Supplementary File 3- updated_03142019.pdf
